# Supplementary material for: Bacterial Community of Grana Padano PDO Cheese and Generical Hard Cheeses: DNA Metabarcoding and DNA Metafingerprinting Analysis to Assess Similarities and Differences
Source: Foods. 2021 Aug 7;10(8):1826. doi: 10.3390/foods10081826 (PMC8392751; doi:10.3390/foods10081826)
Supplement: Supplementary file 1 [file foods-10-01826-s001.zip]

Archive with 2 entries (2 files):
- Grana_HC, Fig. S1_revised.pdf
- Grana_HC, Fig. S2_revised.pdf
